# Supplementary material for: Characterization and Genome Analysis of Arthrobacter bangladeshi sp. nov., Applied for the Green Synthesis of Silver Nanoparticles and Their Antibacterial Efficacy against Drug-Resistant Human Pathogens
Source: Pharmaceutics. 2021 Oct 15;13(10):1691. doi: 10.3390/pharmaceutics13101691 (PMC8538746; doi:10.3390/pharmaceutics13101691)
Supplement: Supplementary file 1 [file pharmaceutics-13-01691-s001.zip]

Archive with 1 entries (1 files):
- pharmaceutics-1379978-supplementary.pdf
